# Supplementary material for: Dickkopf-1 Inhibition Reactivates Wnt/β-Catenin Signaling in Rhabdomyosarcoma, Induces Myogenic Markers In Vitro and Impairs Tumor Cell Survival In Vivo
Source: Int J Mol Sci. 2021 Nov 29;22(23):12921. doi: 10.3390/ijms222312921 (PMC8657544; doi:10.3390/ijms222312921)
Supplement: Supplementary file 1 [file ijms-22-12921-s001.zip]

Archive with 1 entries (1 files):
- ijms-1451423-supplementary.pdf
